# Supplementary material for: High Modulus, Strut-like poly(ether ether ketone) Aerogels Produced from a Benign Solvent
Source: Gels. 2024 Apr 22;10(4):283. doi: 10.3390/gels10040283 (PMC11049303; doi:10.3390/gels10040283)
Supplement: Supplementary file 1 [file gels-10-00283-s001.zip]

Archive with 1 entries (1 files):
- gels-2961922-supplementary.pdf
